# Supplementary material for: Fodinisporobacter ferrooxydans gen. nov., sp. nov.—A Spore-Forming Ferrous-Oxidizing Bacterium Isolated from a Polymetallic Mine
Source: Microorganisms. 2024 Apr 25;12(5):853. doi: 10.3390/microorganisms12050853 (PMC11123200; doi:10.3390/microorganisms12050853)
Supplement: Supplementary file 1 [file microorganisms-12-00853-s001.zip]

Archive with 1 entries (1 files):
- microorganisms-2923949-supplementary.pdf
